# Supplementary material for: Pretreatment with Citrus reticulata ‘Chachi’ Polysaccharide Alleviates Alcohol-Induced Gastric Ulcer by Inhibiting NLRP3/ASC/Caspase-1 and Nrf2/HO-1 Signaling Pathways
Source: Nutrients. 2025 Jun 20;17(13):2062. doi: 10.3390/nu17132062 (PMC12250903; doi:10.3390/nu17132062)
Supplement: Supplementary file 1 [file nutrients-17-02062-s001.zip]

Archive with 1 entries (1 files):
- nutrients-3670730-supplementary.pdf
